# Supplementary material for: Oral Dydrogesterone Versus Vaginal Progesterone for Luteal Phase Support in Frozen–Thawed Embryo Transfer Cycles: A Systematic Review and Meta-Analysis of Randomized Controlled Trials
Source: J Clin Med. 2025 May 7;14(9):3238. doi: 10.3390/jcm14093238 (PMC12072605; doi:10.3390/jcm14093238)
Supplement: Supplementary file 1 [file jcm-14-03238-s001.zip]

Archive with 1 entries (1 files):
- jcm-3580234-supplementary.pdf
